# Supplementary material for: Sports and Energy Drink Consumption, Oral Health Problems and Performance Impact among Elite Athletes
Source: Nutrients. 2022 Nov 30;14(23):5089. doi: 10.3390/nu14235089 (PMC9738880; doi:10.3390/nu14235089)
Supplement: Supplementary file 1 [file nutrients-14-05089-s001.zip]

Archive with 2 entries (2 files):
- Supplementry file S1.pdf
- Supplementry file S2.pdf
